# Supplementary material for: Alpha oscillations and traveling waves: Signatures of predictive coding?
Source: PLoS Biol. 2019 Oct 3;17(10):e3000487. doi: 10.1371/journal.pbio.3000487 (PMC6776260; doi:10.1371/journal.pbio.3000487)
Supplement: S1 Data — (XLSX) [file pbio.3000487.s010.xlsx]

## Sheet: Sheet1
FW	BW		logRatio
1.9675	1.4756		0.2877
2.7593	1.2348		0.8041
0.6188	0.8858		-0.3587
1.0397	0.8111		0.2483
1.1146	0.6855		0.4861
3.4643	2.5803		0.2946
0.3859	0.6312		-0.492
2.2179	1.5209		0.3773
3.667	1.4146		0.9525
1.1897	0.7757		0.4277
1.6713	0.8645		0.6592
2.4667	1.0365		0.867
3.5651	0.696		1.6336
0.8384	0.7429		0.1209
1.161	1.0253		0.1243
1.1657	0.5144		0.818
2.1025	1.4044		0.4035
1.7747	2.1699		-0.2011
0.7163	0.5874		0.1984
2.872	1.4741		0.667
