# Supplementary material for: Alpha oscillations and traveling waves: Signatures of predictive coding?
Source: PLoS Biol. 2019 Oct 3;17(10):e3000487. doi: 10.1371/journal.pbio.3000487 (PMC6776260; doi:10.1371/journal.pbio.3000487)
Supplement: S3 Data — (XLSX) [file pbio.3000487.s012.xlsx]

## Sheet: Sheet1
mean	standard error of the mean
0.6964	0.0361
0.6771	0.0123
2.194	0.0507
2.6886	0.0762
2.1554	0.0639
1.833	0.0596
2.3189	0.0677
