# Supplementary material for: Alpha oscillations and traveling waves: Signatures of predictive coding?
Source: PLoS Biol. 2019 Oct 3;17(10):e3000487. doi: 10.1371/journal.pbio.3000487 (PMC6776260; doi:10.1371/journal.pbio.3000487)
Supplement: S4 Data — (XLSX) [file pbio.3000487.s013.xlsx]

## Sheet: Sheet1
LEVEL	THETA
1	122.155
2	198.75
3	277.479
4	347.293
5	420.151
6	478.407
7	521.425
